# Supplementary material for: Isoprostanoid Profiling of Marine Microalgae
Source: Biomolecules. 2020 Jul 18;10(7):1073. doi: 10.3390/biom10071073 (PMC7407139; doi:10.3390/biom10071073)
Supplement: Supplementary file 1 [file biomolecules-10-01073-s001.zip]

Archive with 8 entries (6 files):
- biomolecules-843401-supplementary/
- biomolecules-843401-supplementary/supplementary data last/
- biomolecules-843401-supplementary/supplementary data last/Figures S1, 2.docx
- biomolecules-843401-supplementary/supplementary data last/S3a.xlsx
- biomolecules-843401-supplementary/supplementary data last/S3B.xlsx
- biomolecules-843401-supplementary/supplementary data last/Table S1.pdf
- biomolecules-843401-supplementary/supplementary data last/Table S2.pdf
- biomolecules-843401-supplementary/supplementary data last/Tables_S4.xlsx
