# Supplementary material for: Isoprostanoid Profiling of Marine Microalgae
Source: Biomolecules. 2020 Jul 18;10(7):1073. doi: 10.3390/biom10071073 (PMC7407139; doi:10.3390/biom10071073)
Supplement: Supplementary file 1 [file biomolecules-10-01073-s001.zip › biomolecules-843401-supplementary/supplementary data last/S3a.xlsx]

## Sheet: EffetsMatrice_Phaeo_Tiso_
	Species	Component.Name	ME.32	ME.512	RE.32	RE.512
	Phaeodactylum tricornutum	10-epi-10-F4t-NeuroP	2.24	2.34	1.22	0.85
	Phaeodactylum tricornutum	10-F4t-NeuroP	2.05	2.02	1.14	0.72
	Phaeodactylum tricornutum	13-epi-13-F4t-NeuroP	2.11	2.07	1.3	0.8
	Phaeodactylum tricornutum	13-F4t-NeuroP	2.51	2.6	1.22	0.83
	Phaeodactylum tricornutum	15-epi-15-F2t-IsoP	1.86	1.87	1.09	0.74
	Phaeodactylum tricornutum	15-F2t-IsoP	1.94	2.03	1.09	0.68
	Phaeodactylum tricornutum	16-B1-PhytoP	2.05	1.48	1.35	0.72
	Phaeodactylum tricornutum	4(RS)-4-F4t-NeuroP	1.92	1.83	1.24	0.8
	Phaeodactylum tricornutum	5(RS)-5-F2t-IsoP	2.11	1.92	1.44	0.93
	Phaeodactylum tricornutum	8-epi-8-F3t-IsoP	2.82	2.06	1.07	0.77
	Phaeodactylum tricornutum	8-F3t-IsoP	2.98	2.48	1.14	0.7
	Phaeodactylum tricornutum	9-L1-PhytoP	2.5	1.91	1.62	0.97
	Phaeodactylum tricornutum	ent-16(RS)-9-epi-ST-Δ14-10-PhytoF	4.66	3.2	1.14	0.7
	Phaeodactylum tricornutum	ent-9(RS)-12-epi-ST-Δ10-13-PhytoF	4.49	3.73	1.02	0.68
	Tisochrysis lutea	10-epi-10-F4t-NeuroP	3.04	0.72	1.09	0.9
	Tisochrysis lutea	10-F4t-NeuroP	2.28	0.56	1.13	0.89
	Tisochrysis lutea	13-epi-13-F4t-NeuroP	6.36	0.84	1.12	0.94
	Tisochrysis lutea	13-F4t-NeuroP	6.62	1.06	1.16	0.94
	Tisochrysis lutea	15-epi-15-F2t-IsoP	0.36	0.34	1.18	0.9
	Tisochrysis lutea	15-F2t-IsoP	0.37	0.39	1.19	0.85
	Tisochrysis lutea	16-B1-PhytoP	20.93	1.58	1.15	1.15
	Tisochrysis lutea	4(RS)-4-F4t-NeuroP	7.47	0.98	1.11	0.94
	Tisochrysis lutea	5(RS)-5-F2t-IsoP	0.47	0.35	1.41	1.14
	Tisochrysis lutea	8-epi-8-F3t-IsoP	0.39	0.31	1.16	0.98
	Tisochrysis lutea	8-F3t-IsoP	0.63	0.56	1.16	0.86
	Tisochrysis lutea	9-L1-PhytoP	14.2	1.22	1.16	1.21
	Tisochrysis lutea	ent-16(RS)-9-epi-ST-Δ14-10-PhytoF	18.18	1.81	1.13	0.91
	Tisochrysis lutea	ent-9(RS)-12-epi-ST-Δ10-13-PhytoF	3.18	0.77	NA	0.77
