# Supplementary material for: Isoprostanoid Profiling of Marine Microalgae
Source: Biomolecules. 2020 Jul 18;10(7):1073. doi: 10.3390/biom10071073 (PMC7407139; doi:10.3390/biom10071073)
Supplement: Supplementary file 1 [file biomolecules-10-01073-s001.zip › biomolecules-843401-supplementary/supplementary data last/S3B.xlsx]

## Sheet: EffetsMatriceRhodo_Chaeto_
	Species	Component.Name	ME.32	ME.512	RE.32	RE.512
	Chaetoceros gracilis	10-epi-10-F4t-NeuroP	1.33	1.08	0.87	0.89
	Chaetoceros gracilis	10-F4t-NeuroP	1.41	1.19	0.82	0.8
	Chaetoceros gracilis	13-epi-13-F4t-NeuroP	1.73	1.24	0.91	0.88
	Chaetoceros gracilis	13-F4t-NeuroP	1.89	1.35	0.66	0.9
	Chaetoceros gracilis	15-epi-15-F2t-IsoP	1.48	0.85	0.88	0.78
	Chaetoceros gracilis	15-F2t-IsoP	0.87	0.92	0.85	0.78
	Chaetoceros gracilis	16-B1-PhytoP	0.97	0.74	0.83	0.79
	Chaetoceros gracilis	4(RS)-4-F3t-NeuroP	0.42	0.42	0.79	0.83
	Chaetoceros gracilis	4(RS)-4-F4t-NeuroP	1.39	0.84	0.92	0.86
	Chaetoceros gracilis	5(RS)-5-F2t-IsoP	1.92	1.01	1.07	1
	Chaetoceros gracilis	8-epi-8-F3t-IsoP	3.32	1.17	1.02	0.86
	Chaetoceros gracilis	8-F3t-IsoP	4.26	1.7	0.91	0.8
	Chaetoceros gracilis	9-epi-9-F1t-PhytoP	NA	NA	0.79	0.88
	Chaetoceros gracilis	9-F1t-PhytoP	0	NA	NA	NA
	Chaetoceros gracilis	9-L1-PhytoP	1.17	0.97	1.02	1.03
	Chaetoceros gracilis	ent-16-epi-16-F1t-PhytoP	NA	NA	NA	NA
	Chaetoceros gracilis	ent-16(RS)-9-epi-ST-Δ14-10-PhytoF	2.42	1.89	0.75	0.76
	Chaetoceros gracilis	ent-9-D1t-PhytoP	NA	NA	NA	NA
	Chaetoceros gracilis	ent-9-epi-9-D1t-PhytoP	8.13	NA	1.24	1.06
	Chaetoceros gracilis	ent-9(RS)-12-epi-ST-Δ10-13-PhytoF	2.65	1.88	0.76	0.84
	Chaetoceros gracilis	ent-16-F1t-PhytoP	NA	NA	NA	NA
	Chaetoceros gracilis	ent-16(RS)-13-epi-Δ14-9-PhytoF	NA	NA	NA	NA
	Rhodomonas salina	10-epi-10-F4t-NeuroP	1.87	0.69	1.34	0.96
	Rhodomonas salina	10-F4t-NeuroP	1.81	0.74	1.07	0.85
	Rhodomonas salina	13-epi-13-F4t-NeuroP	4.29	0.94	1.12	0.97
	Rhodomonas salina	13-F4t-NeuroP	4.55	0.88	1.27	1.07
	Rhodomonas salina	15-epi-15-F2t-IsoP	1.54	0.55	0.83	0.84
	Rhodomonas salina	15-F2t-IsoP	1.01	0.68	0.81	0.83
	Rhodomonas salina	16-B1-PhytoP	53.04	4.61	0.93	0.78
	Rhodomonas salina	4(RS)-4-F3t-NeuroP	0.31	0.29	1	0.87
	Rhodomonas salina	4(RS)-4-F4t-NeuroP	4.1	0.81	1.2	0.98
	Rhodomonas salina	5(RS)-5-F2t-IsoP	1.92	0.61	0.97	1.02
	Rhodomonas salina	8-epi-8-F3t-IsoP	1.42	0.63	1.09	0.9
	Rhodomonas salina	8-F3t-IsoP	2.75	1.25	1.05	0.8
	Rhodomonas salina	9-epi-9-F1t-PhytoP	NA	NA	NA	NA
	Rhodomonas salina	9-F1t-PhytoP	NA	NA	NA	NA
	Rhodomonas salina	9-L1-PhytoP	32.19	3.04	0.95	0.83
	Rhodomonas salina	ent-16-epi-16-F1t-PhytoP	19.24	1.9	NA	NA
	Rhodomonas salina	ent-16(RS)-9-epi-ST-Δ14-10-PhytoF	60.65	5.01	0.99	0.91
	Rhodomonas salina	ent-9-D1t-PhytoP	466.99	NA	0.64	NA
	Rhodomonas salina	ent-9-epi-9-D1t-PhytoP	162.05	NA	NA	NA
	Rhodomonas salina	ent-9(RS)-12-epi-ST-Δ10-13-PhytoF	NA	NA	NA	NA
	Rhodomonas salina	ent-16-F1t-PhytoP	NA	NA	NA	NA
	Rhodomonas salina	ent-16(RS)-13-epi-Δ14-9-PhytoF	NA	NA	NA	NA
