# Supplementary material for: Isoprostanoid Profiling of Marine Microalgae
Source: Biomolecules. 2020 Jul 18;10(7):1073. doi: 10.3390/biom10071073 (PMC7407139; doi:10.3390/biom10071073)
Supplement: Supplementary file 1 [file biomolecules-10-01073-s001.zip › biomolecules-843401-supplementary/supplementary data last/Tables_S4.xlsx]

## Sheet: Anova_Chaetoceros
	Component Name	group1	group2	p.adj	p.adj.signif
	18-F3t-IsoP	CTL	Cu2+	0.0145	*
		CTL	H2O2	0.21	ns
		Cu2+	H2O2	0.00596	**

## Sheet: Anova_Phaeodactylum
	Component Name	group1	group2	p.adj	p.adj.signif
	16-B1-PhytoP	CTL	Cu2+	0.0002	***
		CTL	H2O2	0.0196	*
		Cu2+	H2O2	0.0000276	****
	4(RS)-4-F4t-NeuroP	CTL	Cu2+	0.0143	*
		CTL	H2O2	0.235	ns
		Cu2+	H2O2	0.132	ns
	5-F2c-IsoP	CTL	Cu2+	0.00219	**
		CTL	H2O2	0.823	ns
		Cu2+	H2O2	0.00375	**
	7(RS)-ST-Δ8-11-dihomo-IsoF	CTL	Cu2+	0.0062	**
		CTL	H2O2	0.97	ns
		Cu2+	H2O2	0.00493	**
	9-F1t-PhytoP	CTL	Cu2+	0.0851	ns
		CTL	H2O2	0.14	ns
		Cu2+	H2O2	0.00651	**
	9-L1-PhytoP	CTL	Cu2+	0.000192	***
		CTL	H2O2	0.0175	*
		Cu2+	H2O2	0.0000256	****
	ent-16-epi-16-F1t-PhytoP	CTL	Cu2+	0.0889	ns
		CTL	H2O2	0.117	ns
		Cu2+	H2O2	0.00588	**
	ent-16-F1t-PhytoP	CTL	Cu2+	0.25	ns
		CTL	H2O2	0.104	ns
		Cu2+	H2O2	0.0124	*
	ent-16(RS)-13-epi-ST-Δ14-9-PhytoF	CTL	Cu2+	0.0000213	****
		CTL	H2O2	0.0016	**
		Cu2+	H2O2	0.00000684	****
	ent-16(RS)-9-epi-ST-Δ14-10-PhytoF	CTL	Cu2+	0.000252	***
		CTL	H2O2	0.00364	**
		Cu2+	H2O2	0.000016	****
	ent-9-epi-9-D1t-PhytoP	CTL	Cu2+	0.00493	**
		CTL	H2O2	0.887	ns
		Cu2+	H2O2	0.00318	**
	ent-9(RS)-12-epi-ST-Δ10-13-PhytoF	CTL	Cu2+	0.000685	***
		CTL	H2O2	0.604	ns
		Cu2+	H2O2	0.000345	***

## Sheet: Anova_Rhodomonas
	Component Name	group1	group2	p.adj	p.adj.signif
	7(RS)-ST-Δ8-11-dihomo-IsoF	CTL	Cu2+	0.858	ns
		CTL	H2O2	0.00189	**
		Cu2+	H2O2	0.003	**
	8-F3t-IsoP	CTL	Cu2+	0.499	ns
		CTL	H2O2	0.206	ns
		Cu2+	H2O2	0.0457	*
	ent-16(RS)-9-epi-ST-Δ14-10-PhytoF	CTL	Cu2+	0.293	ns
		CTL	H2O2	0.216	ns
		Cu2+	H2O2	0.0392	*

## Sheet: Anova_Tiso
	Component Name	group1	group2	p.adj	p.adj.signif
	4(RS)-4-F3t-NeuroP	CTL	Cu2+	0.00157	**
		CTL	H2O2	0.975	ns
		Cu2+	H2O2	0.00178	**
	5(RS)-5-F2t-IsoP	CTL	Cu2+	0.0297	*
		CTL	H2O2	0.853	ns
		Cu2+	H2O2	0.0493	*
	5-F2c-IsoP	CTL	Cu2+	0.000434	***
		CTL	H2O2	0.0905	ns
		Cu2+	H2O2	0.000734	***
	7(RS)-ST-Δ8-11-dihomo-IsoF	CTL	Cu2+	0.00962	**
		CTL	H2O2	0.521	ns
		Cu2+	H2O2	0.0248	*
	9-epi-9-F1t-PhytoP	CTL	Cu2+	0.00248	**
		CTL	H2O2	0.215	ns
		Cu2+	H2O2	0.00931	**
	9-F1t-PhytoP	CTL	Cu2+	0.00267	**
		CTL	H2O2	0.423	ns
		Cu2+	H2O2	0.00654	**
	ent-16-epi-16-F1t-PhytoP	CTL	Cu2+	0.000881	***
		CTL	H2O2	0.381	ns
		Cu2+	H2O2	0.00192	**
	ent-16-F1t-PhytoP	CTL	Cu2+	0.00241	**
		CTL	H2O2	0.769	ns
		Cu2+	H2O2	0.00374	**
	ent-16(RS)-13-epi-ST-Δ14-9-PhytoF	CTL	Cu2+	0.00126	**
		CTL	H2O2	0.656	ns
		Cu2+	H2O2	0.00209	**
	ent-16(RS)-9-epi-ST-Δ14-10-PhytoF	CTL	Cu2+	0.00148	**
		CTL	H2O2	0.384	ns
		Cu2+	H2O2	0.0035	**
	ent-7(RS)-F2t-dihomo-IsoP	CTL	Cu2+	0.0474	*
		CTL	H2O2	0.906	ns
		Cu2+	H2O2	0.0717	ns
	ent-9-D1t-PhytoP	CTL	Cu2+	0.0174	*
		CTL	H2O2	0.444	ns
		Cu2+	H2O2	0.0573	ns
	ent-9-epi-9-D1t-PhytoP	CTL	Cu2+	0.00915	**
		CTL	H2O2	0.602	ns
		Cu2+	H2O2	0.0206	*
	ent-9(RS)-12-epi-ST-Δ10-13-PhytoF	CTL	Cu2+	0.00274	**
		CTL	H2O2	0.631	ns
		Cu2+	H2O2	0.00508	**
